# Supplementary material for: Application of ATR-FTIR Spectroscopy for Analysis of Salt Stress in Brussels Sprouts
Source: Metabolites. 2024 Aug 26;14(9):470. doi: 10.3390/metabo14090470 (PMC11433683; doi:10.3390/metabo14090470)
Supplement: Supplementary file 1 [file metabolites-14-00470-s001.zip]

Archive with 1 entries (1 files):
- metabolites-3159851-supplementary.pdf
